# Supplementary material for: Comparison between Immunocytochemistry, FISH and NGS for ALK and ROS1 Rearrangement Detection in Cytological Samples
Source: Int J Mol Sci. 2022 Sep 12;23(18):10556. doi: 10.3390/ijms231810556 (PMC9502752; doi:10.3390/ijms231810556)
Supplement: Supplementary file 1 [file ijms-23-10556-s001.zip › Table S2.xlsx]

## Sheet: Panel Oncomine Fusion
NOM FUSION	TYPE	GENE_ID: GENE 1	ENSEMBL ID: GENE 1	EXON NUMBER: GENE 1	GENE_ID: GENE 2	ENSEMBL ID: GENE 2	EXON NUMBER: GENE 2
A2M-ALK.A22A19	TYPE=Fusion	A2M	ENST00000318602	21.22	ALK	ENST00000389048	19
ACBD5-RET.A11R12	TYPE=Fusion	ACBD5	ENST00000396271	10.11	RET	ENST00000340058	12
ACTG2-ALK.A2A18	TYPE=Fusion	ACTG2	ENST00000345517	2	ALK	ENST00000389048	18
AFAP1-NTRK2.A14N12	TYPE=Fusion	AFAP1	ENST00000420658	14	NTRK2	ENST00000376214	12.13
AFAP1-RET.A3R12	TYPE=Fusion	AFAP1	ENST00000420658	3	RET	ENST00000340058	12
AGBL4-NTRK2.A6N16	TYPE=Fusion	AGBL4	ENST00000371839	5.6	NTRK2	ENST00000376214	16
AGTRAP-BRAF.A5B8.COSF828.1	TYPE=Fusion	AGTRAP	ENST00000314340	5	BRAF	ENST00000288602	8
AKAP13-RET.A35R12	TYPE=Fusion	AKAP13	ENST00000394518	35	RET	ENST00000340058	12
AKAP13-RET.A36R12	TYPE=Fusion	AKAP13	ENST00000394518	36	RET	ENST00000340058	12
AKAP9-BRAF.A8B9.COSF1013.1	TYPE=Fusion	AKAP9	ENST00000356239	8	BRAF	ENST00000288602	9.1
ALK-PTPN3.A11P3	TYPE=Fusion	ALK	ENST00000389048	11	PTPN3	ENST00000374541	3
ATIC-ALK.A7A20	TYPE=Fusion	ATIC	ENST00000236959	7	ALK	ENST00000389048	20
AXL-MBIP.A20M4.1	TYPE=Fusion	AXL	ENST00000301178	20	MBIP	ENST00000416007	4
B4GALT1-RAF1.B1R8	TYPE=Fusion	B4GALT1	ENST00000379731	1	RAF1	ENST00000251849	8.9
BAG4-FGFR1.B1F8	TYPE=Fusion	BAG4	ENST00000287322	1	FGFR1	ENST00000447712	8
BAG4-FGFR1.B2F6	TYPE=Fusion	BAG4	ENST00000287322	2	FGFR1	ENST00000447712	6
BAIAP2L1-MET.B9M15	TYPE=Fusion	BAIAP2L1	ENST00000005260	9	MET	ENST00000397752	15
BCAN-NTRK1.B13N11	TYPE=Fusion	BCAN	ENST00000329117	13	NTRK1	ENST00000392302	11
BTBD1-NTRK3.B4N14	TYPE=Fusion	BTBD1	ENST00000261721	4	NTRK3	ENST00000394480	14
C2orf44-ALK.C4A20	TYPE=Fusion	C2orf44	ENST00000295148	4	ALK	ENST00000389048	20
C8orf34-MET.C2M15	TYPE=Fusion	C8orf34	ENST00000518698	2	MET	ENST00000397752	15
CAPZA2-MET.C4M11	TYPE=Fusion	CAPZA2	ENST00000361183	3.4	MET	ENST00000397752	11
CARS-ALK.C17A20	TYPE=Fusion	CARS	ENST00000397111	17	ALK	ENST00000389048	20
CCDC6-RET.C1R11	TYPE=Fusion	CCDC6	ENST00000263102	1	RET	ENST00000340058	11
CCDC6-RET.C1R11.1	TYPE=Fusion	CCDC6	ENST00000263102	1	RET	ENST00000340058	11
CCDC6-RET.C1R12	TYPE=Fusion	CCDC6	ENST00000263102	1	RET	ENST00000340058	12
CCDC6-RET.C1R12.COSF1271	TYPE=Fusion	CCDC6	ENST00000263102	1	RET	ENST00000340058	12
CCDC6-RET.C1R13	TYPE=Fusion	CCDC6	ENST00000263102	1	RET	ENST00000355710	13
CCDC6-RET.C2R12	TYPE=Fusion	CCDC6	ENST00000263102	2	RET	ENST00000355710	12
CCDC6-RET.C8R11	TYPE=Fusion	CCDC6	ENST00000263102	8	RET	ENST00000355710	11
CCDC6-RET.C8R12	TYPE=Fusion	CCDC6	ENST00000263102	8	RET	ENST00000355710	12
CCDC6-ROS1.C5R35	TYPE=Fusion	CCDC6	ENST00000263102	5	ROS1	ENST00000368508	35
CD74-NTRK1.C7N10	TYPE=Fusion	CD74	ENST00000353334	7	NTRK1	ENST00000392302	10.11
CD74-ROS1.C4R33.NGS	TYPE=Fusion	CD74	ENST00000353334	4	ROS1	ENST00000368508	33
CD74-ROS1.C6R32.COSF1202	TYPE=Fusion	CD74	ENST00000353334	6	ROS1	ENST00000368508	32
CD74-ROS1.C6R34.COSF1200	TYPE=Fusion	CD74	ENST00000353334	6	ROS1	ENST00000368508	34
CD74-ROS1.C6R35	TYPE=Fusion	CD74	ENST00000353334	6	ROS1	ENST00000368508	35
CDC27-BRAF.C16B9.1	TYPE=Fusion	CDC27	ENST00000066544	16	BRAF	ENST00000288602	9.1
CEL-NTRK1.C7N7.1	TYPE=Fusion	CEL	ENST00000372080	7	NTRK1	ENST00000392302	7
CEP85L-ROS1.C8R36	TYPE=Fusion	CEP85L	ENST00000368491	8	ROS1	ENST00000368508	36
CLIP1-ROS1.C19R36	TYPE=Fusion	CLIP1	ENST00000358808	19	ROS1	ENST00000368508	36
CLIP4-ALK.C12A23	TYPE=Fusion	CLIP4	ENST00000320081	12	ALK	ENST00000389048	23
CLTC-ALK.C31A20	TYPE=Fusion	CLTC	ENST00000269122	31	ALK	ENST00000389048	20
CLTC-ROS1.C31R35	TYPE=Fusion	CLTC	ENST00000269122	31	ROS1	ENST00000368508	35
COX5A-NTRK3.C1N15	TYPE=Fusion	COX5A	ENST00000322347	1	NTRK3	ENST00000394480	15
CUX1-RET.C10R12	TYPE=Fusion	CUX1	ENST00000292538	10	RET	ENST00000355710	12
DCTN1-ALK.D26A20	TYPE=Fusion	DCTN1	ENST00000361874	26	ALK	ENST00000389048	20
EML1-ABL1.E17A2	TYPE=Fusion	EML1	ENST00000262233	17	ABL1	ENST00000318560	2
EML4-ALK.E13A20.COSF1062.2	TYPE=Fusion	EML4	ENST00000318522	13	ALK	ENST00000389048	20
EML4-ALK.E13A20.COSF408.1	TYPE=Fusion	EML4	ENST00000318522	13	ALK	ENST00000389048	20
EML4-ALK.E13ins90A20	TYPE=Fusion	EML4	ENST00000318522	13	ALK	ENST00000389048	20
EML4-ALK.E14A20.COSF1064.1	TYPE=Fusion	EML4	ENST00000318522	14	ALK	ENST00000389048	20
EML4-ALK.E14A20.COSF477.1	TYPE=Fusion	EML4	ENST00000318522	14	ALK	ENST00000389048	20
EML4-ALK.E14del36A20	TYPE=Fusion	EML4	ENST00000318522	14	ALK	ENST00000389048	20
EML4-ALK.E14ins124A20	TYPE=Fusion	EML4	ENST00000318522	14	ALK	ENST00000389048	20
EML4-ALK.E14ins2del52A20	TYPE=Fusion	EML4	ENST00000318522	14	ALK	ENST00000389048	20
EML4-ALK.E15A20.COSF413.1	TYPE=Fusion	EML4	ENST00000318522	14.15	ALK	ENST00000389048	20
EML4-ALK.E17A20.COSF1366.2	TYPE=Fusion	EML4	ENST00000318522	17	ALK	ENST00000389048	20
EML4-ALK.E17A20.COSF1367.2	TYPE=Fusion	EML4	ENST00000318522	17	ALK	ENST00000389048	20
EML4-ALK.E17ins30A20_V8a	TYPE=Fusion	EML4	ENST00000318522	17	ALK	ENST00000389048	20
EML4-ALK.E17ins65A20	TYPE=Fusion	EML4	ENST00000318522	17	ALK	ENST00000389048	20
EML4-ALK.E17ins68A20	TYPE=Fusion	EML4	ENST00000318522	17	ALK	ENST00000389048	20
EML4-ALK.E18A20.COSF487.1	TYPE=Fusion	EML4	ENST00000318522	18	ALK	ENST00000389048	20
EML4-ALK.E20A20.COSF409.1	TYPE=Fusion	EML4	ENST00000318522	20	ALK	ENST00000389048	20
EML4-ALK.E20A20.COSF730.1	TYPE=Fusion	EML4	ENST00000318522	20	ALK	ENST00000389048	20
EML4-ALK.E21A20	TYPE=Fusion	EML4	ENST00000318522	21	ALK	ENST00000389048	20
EML4-ALK.E2A20.COSF478.1	TYPE=Fusion	EML4	ENST00000318522	2	ALK	ENST00000389048	20
EML4-ALK.E2A20.COSF479.1	TYPE=Fusion	EML4	ENST00000318522	2	ALK	ENST00000389048	20
EML4-ALK.E3p53insA20	TYPE=Fusion	EML4	ENST00000318522	3	ALK	ENST00000389048	20
EML4-ALK.E6A17	TYPE=Fusion	EML4	ENST00000318522	5.6	ALK	ENST00000389048	17
EML4-ALK.E6A18	TYPE=Fusion	EML4	ENST00000318522	5.6	ALK	ENST00000389048	18
EML4-ALK.E6A19.COSF1296.1	TYPE=Fusion	EML4	ENST00000318522	5.6	ALK	ENST00000389048	19
EML4-ALK.E6aA20.AB374361	TYPE=Fusion	EML4	ENST00000318522	5.6	ALK	ENST00000389048	20
EML4-ALK.E6bA20.AB374362	TYPE=Fusion	EML4	ENST00000318522	6	ALK	ENST00000389048	20
EML4-ALK.E6ins18A20	TYPE=Fusion	EML4	ENST00000318522	6	ALK	ENST00000389048	20
EML4-ALK.E7A20.NGS	TYPE=Fusion	EML4	ENST00000318522	7	ALK	ENST00000389048	20
ERC1_ELKS-RET.E11R12.COSF1508	TYPE=Fusion	ERC1_ELKS	ENST00000397203	11	RET	ENST00000355710	12
ERC1-RET.E12R12	TYPE=Fusion	ERC1	ENST00000543086	12	RET	ENST00000340058	12
ERC1-RET.E17R12	TYPE=Fusion	ERC1	ENST00000543086	17	RET	ENST00000340058	12
ERC1-RET.E7R12	TYPE=Fusion	ERC1	ENST00000543086	7	RET	ENST00000340058	12
ERC1-ROS1.E11R36	TYPE=Fusion	ERC1	ENST00000589028	11	ROS1	ENST00000368508	36
ERLIN2-FGFR1.E8F2	TYPE=Fusion	ERLIN2	ENST00000276461	7.8	FGFR1	ENST00000447712	2
ESRP1-RAF1.E13R6.COSF826	TYPE=Fusion	ESRP1	ENST00000358397	13	RAF1	ENST00000251849	6
ETV6-NTRK3.E4N14	TYPE=Fusion	ETV6	ENST00000396373	4	NTRK3	ENST00000394480	14
ETV6-NTRK3.E4N15.COSF823.1	TYPE=Fusion	ETV6	ENST00000396373	4	NTRK3	ENST00000394480	15
ETV6-NTRK3.E5N14	TYPE=Fusion	ETV6	ENST00000396373	5	NTRK3	ENST00000394480	14
ETV6-NTRK3.E5N15.COSF571.1	TYPE=Fusion	ETV6	ENST00000396373	5	NTRK3	ENST00000394480	15
EZR-ROS1.E10R34.COSF1267	TYPE=Fusion	EZR	ENST00000367075	10	ROS1	ENST00000368508	34
EZR-ROS1.E10R35	TYPE=Fusion	EZR	ENST00000367075	10	ROS1	ENST00000368508	35
FAM131B-BRAF.F2B9.COSF1189.1	TYPE=Fusion	FAM131B	ENST00000443739	2	BRAF	ENST00000288602	9.1
FCHSD1-BRAF.F13B9.COSF404.1	TYPE=Fusion	FCHSD1	ENST00000435817	13	BRAF	ENST00000288602	9.1
FGFR1-TACC1.F17T7	TYPE=Fusion	FGFR1	ENST00000447712	17	TACC1	ENST00000317827	7
FGFR2-AFF3.F17A8.1	TYPE=Fusion	FGFR2	ENST00000358487	17	AFF3	ENST00000317233	7.8
FGFR2-BICC1.F17B2	TYPE=Fusion	FGFR2	ENST00000358487	17	BICC1	ENST00000373886	2.3
FGFR2-CASP7.F17C2	TYPE=Fusion	FGFR2	ENST00000358487	17	CASP7	ENST00000369318	2
FGFR2-CIT.F17C23	TYPE=Fusion	FGFR2	ENST00000358487	17	CIT	ENST00000261833	23.24
FGFR2-KIAA1967_CCAR2.F17C4	TYPE=Fusion	FGFR2	ENST00000358487	17	KIAA1967_CCAR2	ENST00000389279	4
FGFR2-MGEA5.F17M12	TYPE=Fusion	FGFR2	ENST00000358487	17	MGEA5	ENST00000361464	12
FGFR2-OFD1.F17O3	TYPE=Fusion	FGFR2	ENST00000358487	17	OFD1	ENST00000340096	3
FGFR2-TACC3.F17T11	TYPE=Fusion	FGFR2	ENST00000358487	17	TACC3	ENST00000313288	11.12
FGFR3-AES.F17A2	TYPE=Fusion	FGFR3	ENST00000440486	17	AES	ENST00000221561	2
FGFR3-BAIAP2L1.F17B2.COSF1347	TYPE=Fusion	FGFR3	ENST00000440486	17	BAIAP2L1	ENST00000005260	2.3
FGFR3-ELAVL3.F17E2	TYPE=Fusion	FGFR3	ENST00000440486	17	ELAVL3	ENST00000359227	2
FGFR3-TACC3.F14T11	TYPE=Fusion	FGFR3	ENST00000440486	14	TACC3	ENST00000313288	11
FGFR3-TACC3.F15T11	TYPE=Fusion	FGFR3	ENST00000440486	15	TACC3	ENST00000313288	11.12
FGFR3-TACC3.F16T10.COSF1359	TYPE=Fusion	FGFR3	ENST00000440486	16	TACC3	ENST00000313288	10
FGFR3-TACC3.F16T11.COSF1348	TYPE=Fusion	FGFR3	ENST00000440486	16	TACC3	ENST00000313288	11.12
FGFR3-TACC3.F17intron17T4	TYPE=Fusion	FGFR3	ENST00000440486	17	TACC3	ENST00000313288	4
FGFR3-TACC3.F17Intron17T9	TYPE=Fusion	FGFR3	ENST00000440486	17	TACC3	ENST00000313288	9
FGFR3-TACC3.F17T10	TYPE=Fusion	FGFR3	ENST00000440486	17	TACC3	ENST00000313288	10
FGFR3-TACC3.F17T10.COSF1434	TYPE=Fusion	FGFR3	ENST00000440486	17	TACC3	ENST00000313288	10
FGFR3-TACC3.F17T11	TYPE=Fusion	FGFR3	ENST00000440486	17	TACC3	ENST00000313288	11.12
FGFR3-TACC3.F17T11.1	TYPE=Fusion	FGFR3	ENST00000440486	17	TACC3	ENST00000313288	11
FGFR3-TACC3.F17T11.2	TYPE=Fusion	FGFR3	ENST00000440486	17	TACC3	ENST00000313288	11
FGFR3-TACC3.F17T13.NGS	TYPE=Fusion	FGFR3	ENST00000440486	17	TACC3	ENST00000313288	13
FGFR3-TACC3.F17T5	TYPE=Fusion	FGFR3	ENST00000440486	17	TACC3	ENST00000313288	5.6
FGFR3-TACC3.F17T6	TYPE=Fusion	FGFR3	ENST00000440486	17	TACC3	ENST00000313288	6
FGFR3-TACC3.F17T7	TYPE=Fusion	FGFR3	ENST00000440486	17	TACC3	ENST00000313288	7
FGFR3-TACC3.F17T8	TYPE=Fusion	FGFR3	ENST00000440486	17	TACC3	ENST00000313288	8
FGFR3-TACC3.F17T9	TYPE=Fusion	FGFR3	ENST00000440486	17	TACC3	ENST00000313288	9
FGFR3-TACC3.F18T10	TYPE=Fusion	FGFR3	ENST00000440486	18	TACC3	ENST00000313288	10
FGFR3-TACC3.F18T10.1	TYPE=Fusion	FGFR3	ENST00000440486	18	TACC3	ENST00000313288	10
FGFR3-TACC3.F18T11	TYPE=Fusion	FGFR3	ENST00000440486	18	TACC3	ENST00000313288	11
FGFR3-TACC3.F18T4and5	TYPE=Fusion	FGFR3	ENST00000440486	18	TACC3	ENST00000313288	4.5
FGFR3-TACC3.F18T7.NGS	TYPE=Fusion	FGFR3	ENST00000440486	17.18	TACC3	ENST00000313288	7
FGFR3-TACC3.TruncatedF17T4	TYPE=Fusion	FGFR3	ENST00000440486	17	TACC3	ENST00000313288	4
FKBP15-RET.F25R12	TYPE=Fusion	FKBP15	ENST00000238256	25	RET	ENST00000340058	12
GOLGA5-RET.G7R12	TYPE=Fusion	GOLGA5	ENST00000163416	7	RET	ENST00000340058	12
GOPC-ROS1.G4R36.COSF1188	TYPE=Fusion	GOPC	ENST00000368498	4	ROS1	ENST00000368508	36
GOPC-ROS1.G8R35.COSF1139	TYPE=Fusion	GOPC	ENST00000368498	8	ROS1	ENST00000368508	35
GTF2IRD1-ALK.G7A20	TYPE=Fusion	GTF2IRD1	ENST00000424337	7	ALK	ENST00000389048	20
HIP1-ALK.H21A20	TYPE=Fusion	HIP1	ENST00000336926	21	ALK	ENST00000389048	20
HIP1-ALK.H28A20	TYPE=Fusion	HIP1	ENST00000336926	28	ALK	ENST00000389048	20
HLA_A-ROS1.H7R34	TYPE=Fusion	HLA_A	ENST00000376809	6.7	ROS1	ENST00000368508	34
HOOK3-RET.H11R12	TYPE=Fusion	HOOK3	ENST00000307602	11	RET	ENST00000340058	12
IRF2BP2-NTRK1.I1N10.1	TYPE=Fusion	IRF2BP2	ENST00000366609	1	NTRK1	ENST00000392302	10
KDELR2-ROS1.K5R35	TYPE=Fusion	KDELR2	ENST00000258739	4.5	ROS1	ENST00000368508	35
KDELR2-ROS1.K5Rintron34	TYPE=Fusion	KDELR2	ENST00000258739	4.5	ROS1	ENST00000368508	35
KIAA1468-RET.K10R12	TYPE=Fusion	KIAA1468	ENST00000398130	10	RET	ENST00000340058	12
KIAA1549-BRAF.K15B11	TYPE=Fusion	KIAA1549	ENST00000242365	15	BRAF	ENST00000288602	11
KIAA1549-BRAF.K15B9	TYPE=Fusion	KIAA1549	ENST00000242365	15	BRAF	ENST00000288602	9.1
KIAA1549-BRAF.K16B10.COSF509	TYPE=Fusion	KIAA1549	ENST00000242365	15.16	BRAF	ENST00000288602	10
KIAA1549-BRAF.K17B10	TYPE=Fusion	KIAA1549	ENST00000242365	17	BRAF	ENST00000288602	10
KIAA1549-BRAF.K18B9	TYPE=Fusion	KIAA1549	ENST00000242365	18	BRAF	ENST00000288602	9.1
KIAA1598-ROS1.K11R36	TYPE=Fusion	KIAA1598	ENST00000260777	11	ROS1	ENST00000368508	36
KIF5B-ALK.K15A20.COSF1060.1	TYPE=Fusion	KIF5B	ENST00000302418	15	ALK	ENST00000389048	20
KIF5B-ALK.K15A20.COSF1381	TYPE=Fusion	KIF5B	ENST00000302418	15	ALK	ENST00000389048	20
KIF5B-ALK.K17A20.COSF1257	TYPE=Fusion	KIF5B	ENST00000302418	17	ALK	ENST00000389048	20
KIF5B-ALK.K24A20.COSF1058	TYPE=Fusion	KIF5B	ENST00000302418	24	ALK	ENST00000389048	20
KIF5B-RET.K15R11.COSF1255.1	TYPE=Fusion	KIF5B	ENST00000302418	15	RET	ENST00000340058	11
KIF5B-RET.K15R12.COSF1232	TYPE=Fusion	KIF5B	ENST00000302418	15	RET	ENST00000340058	12
KIF5B-RET.K16R12.COSF1230	TYPE=Fusion	KIF5B	ENST00000302418	16	RET	ENST00000340058	12
KIF5B-RET.K22R12.COSF1253	TYPE=Fusion	KIF5B	ENST00000302418	21.22	RET	ENST00000340058	12
KIF5B-RET.K23R12.COSF1234	TYPE=Fusion	KIF5B	ENST00000302418	23	RET	ENST00000340058	12
KIF5B-RET.K24R11.COSF1262	TYPE=Fusion	KIF5B	ENST00000302418	24	RET	ENST00000340058	11
KIF5B-RET.K24R8.COSF1236	TYPE=Fusion	KIF5B	ENST00000302418	24	RET	ENST00000340058	8
KLC1-ALK.K9A20.COSF1276	TYPE=Fusion	KLC1	ENST00000389744	9	ALK	ENST00000389048	20
KTN1-RET.K29R12.COSF1513	TYPE=Fusion	KTN1	ENST00000395309	29	RET	ENST00000355710	12
LMNA-NTRK1.L2N11	TYPE=Fusion	LMNA	ENST00000368300	2	NTRK1	ENST00000392302	11
LRIG3-ROS1.L16R35.COSF1269	TYPE=Fusion	LRIG3	ENST00000320743	16	ROS1	ENST00000368508	35
MAGI3-AKT3.M10A3	TYPE=Fusion	MAGI3	ENST00000369617	10	AKT3	ENST00000366540	3
MEMO1-ALK.M2A7	TYPE=Fusion	MEMO1	ENST00000295065	2	ALK	ENST00000389048	7
MPRIP-NTRK1.M14N12	TYPE=Fusion	MPRIP	ENST00000395811	14	NTRK1	ENST00000524377	12
MPRIP-NTRK1.M18N12	TYPE=Fusion	MPRIP	ENST00000395811	18	NTRK1	ENST00000524377	12
MPRIP-NTRK1.M21N12	TYPE=Fusion	MPRIP	ENST00000395811	21	NTRK1	ENST00000524377	12
MSN-ROS1.M9R34	TYPE=Fusion	MSN	ENST00000360270	9	ROS1	ENST00000368508	34
MYO5A-ROS1.M23R35	TYPE=Fusion	MYO5A	ENST00000399231	23	ROS1	ENST00000368508	35
NACC2-NTRK2.N4N13	TYPE=Fusion	NACC2	ENST00000371753	3.4	NTRK2	ENST00000376214	13
NCOA1-ALK.N21A1.NGS	TYPE=Fusion	NCOA1	ENST00000348332	21	ALK	ENST00000389048	1
NCOA4_ELE1-RET.E6R12	TYPE=Fusion	NCOA4_ELE1	ENST00000344348	6	RET	ENST00000340058	12
NCOA4-RET.N7R12	TYPE=Fusion	NCOA4	ENST00000344348	7	RET	ENST00000340058	12
NFASC-NTRK1.N20N10	TYPE=Fusion	NFASC	ENST00000360049	20	NTRK1	ENST00000392302	10.11
NTRK1-DYNC2H1.N17D85	TYPE=Fusion	NTRK1	ENST00000392302	17	DYNC2H1	ENST00000375735	85
OXR1-MET.O9M13	TYPE=Fusion	OXR1	ENST00000312046	9	MET	ENST00000397752	13
PAPSS1-BRAF.P5B9.1	TYPE=Fusion	PAPSS1	ENST00000265174	5	BRAF	ENST00000288602	9.1
PAX8-PPARG.P10P2.COSF1219	TYPE=Fusion	PAX8	ENST00000429538	10	PPARG	ENST00000287820	2
PAX8-PPARG.P7P2.COSF1223	TYPE=Fusion	PAX8	ENST00000429538	7	PPARG	ENST00000287820	2
PAX8-PPARG.P8P2.COSF1215	TYPE=Fusion	PAX8	ENST00000429538	8	PPARG	ENST00000287820	2
PAX8-PPARG.P9P2.COSF1217	TYPE=Fusion	PAX8	ENST00000429538	9	PPARG	ENST00000287820	2
PCM1-RET.P29R12	TYPE=Fusion	PCM1	ENST00000325083	29	RET	ENST00000340058	12
PPFIBP1-ROS1.P9R35	TYPE=Fusion	PPFIBP1	ENST00000228425	9	ROS1	ENST00000368508	35
PRKAR1A-ALK.P2A20.NGS.1	TYPE=Fusion	PRKAR1A	ENST00000392711	2	ALK	ENST00000389048	20.21
PRKAR1A-RET.P7R12	TYPE=Fusion	PRKAR1A	ENST00000358598	7	RET	ENST00000340058	12
PTPRZ1-MET.P1M2	TYPE=Fusion	PTPRZ1	ENST00000393386	1	MET	ENST00000397752	2
PTPRZ1-MET.P3M2	TYPE=Fusion	PTPRZ1	ENST00000393386	3	MET	ENST00000397752	2
PTPRZ1-MET.P8M2	TYPE=Fusion	PTPRZ1	ENST00000393386	8	MET	ENST00000397752	2
PWWP2A-ROS1.P1R36	TYPE=Fusion	PWWP2A	ENST00000456329	1	ROS1	ENST00000368508	36
QKI-NTRK2.Q6N16	TYPE=Fusion	QKI	ENST00000361752	6	NTRK2	ENST00000376214	16
RANBP2-ALK.R18A20	TYPE=Fusion	RANBP2	ENST00000283195	18	ALK	ENST00000389048	20
RNF213-NTRK1.R15N12	TYPE=Fusion	RNF213	ENST00000582970	15	NTRK1	ENST00000392302	12
RUFY2-RET.R9R12	TYPE=Fusion	RUFY2	ENST00000388768	9	RET	ENST00000340058	12
SCAF11-PDGFRA.S1P2	TYPE=Fusion	SCAF11	ENST00000369367	1	PDGFRA	ENST00000257290	2.3
SDC4-ROS1.S2R32.COSF1265	TYPE=Fusion	SDC4	ENST00000372733	2	ROS1	ENST00000368508	32
SDC4-ROS1.S2R34	TYPE=Fusion	SDC4	ENST00000372733	2	ROS1	ENST00000368508	34
SDC4-ROS1.S4R32.COSF1278	TYPE=Fusion	SDC4	ENST00000372733	4	ROS1	ENST00000368508	32
SDC4-ROS1.S4R34.COSF1280	TYPE=Fusion	SDC4	ENST00000372733	4	ROS1	ENST00000368508	34
SEC31L1_SEC31A-ALK.S21A20	TYPE=Fusion	SEC31L1_SEC31A	ENST00000448323	21	ALK	ENST00000389048	20
SEC31L1_SEC31A-ALK.S22A20	TYPE=Fusion	SEC31L1_SEC31A	ENST00000448323	22	ALK	ENST00000389048	20
SLC34A2-ROS1.S13R32.COSF1259	TYPE=Fusion	SLC34A2	ENST00000503434	13	ROS1	ENST00000368508	32
SLC34A2-ROS1.S13R34.COSF1261	TYPE=Fusion	SLC34A2	ENST00000503434	13	ROS1	ENST00000368508	34
SLC34A2-ROS1.S13R36	TYPE=Fusion	SLC34A2	ENST00000503434	13	ROS1	ENST00000368508	36
SLC34A2-ROS1.S4R32.COSF1197	TYPE=Fusion	SLC34A2	ENST00000503434	4	ROS1	ENST00000368508	32
SLC34A2-ROS1.S4R34.COSF1198	TYPE=Fusion	SLC34A2	ENST00000503434	4	ROS1	ENST00000368508	34
SLC45A3-BRAF.S1B8.COSF871	TYPE=Fusion	SLC45A3	ENST00000367145	1	BRAF	ENST00000288602	8
SLC45A3-ERG.S1E4.COSF1138	TYPE=Fusion	SLC45A3	ENST00000367145	1	ERG	ENST00000442448	4
SLC45A3-FGFR2.S1F1	TYPE=Fusion	SLC45A3	ENST00000367145	1	FGFR2	ENST00000358487	1
SLC45A3-FGFR2.S1F2	TYPE=Fusion	SLC45A3	ENST00000367145	1	FGFR2	ENST00000358487	2
SMEK2-ALK.S9A2	TYPE=Fusion	SMEK2	ENST00000272313	9	ALK	ENST00000389048	2
SND1-BRAF.S16B9.1	TYPE=Fusion	SND1	ENST00000354725	16	BRAF	ENST00000288602	9.1
SPECC1L-RET.S10R11.NGS.1	TYPE=Fusion	SPECC1L	ENST00000314328	10	RET	ENST00000340058	11
SPECC1L-RET.S10R12	TYPE=Fusion	SPECC1L	ENST00000314328	9.1	RET	ENST00000340058	12
SQSTM1-NTRK1.S5N10	TYPE=Fusion	SQSTM1	ENST00000389805	5	NTRK1	ENST00000392302	10.11
SQSTM1-NTRK2.S5N17	TYPE=Fusion	SQSTM1	ENST00000389805	5	NTRK2	ENST00000376214	17
SSBP2-NTRK1.S12N12	TYPE=Fusion	SSBP2	ENST00000320672	11.12	NTRK1	ENST00000392302	12
STRN-ALK.S3A20.COSF1430	TYPE=Fusion	STRN	ENST00000263918	2.3	ALK	ENST00000389048	20
TAX1BP1-BRAF.T8B11.1	TYPE=Fusion	TAX1BP1	ENST00000396319	8	BRAF	ENST00000288602	11
TBL1XR1-RET.T9R11.NGS.1	TYPE=Fusion	TBL1XR1	ENST00000430069	9	RET	ENST00000340058	11
TBL1XR1-RET.T9R12	TYPE=Fusion	TBL1XR1	ENST00000430069	9	RET	ENST00000340058	12
TFG-ALK.T4A20.COSF424	TYPE=Fusion	TFG	ENST00000240851	4	ALK	ENST00000389048	20
TFG-ALK.T5A20.COSF426	TYPE=Fusion	TFG	ENST00000240851	5	ALK	ENST00000389048	20
TFG-ALK.T6A20.COSF428	TYPE=Fusion	TFG	ENST00000240851	6	ALK	ENST00000389048	20
TFG-MET.T5M15	TYPE=Fusion	TFG	ENST00000240851	5	MET	ENST00000397752	15
TFG-NTRK1.T6N10	TYPE=Fusion	TFG	ENST00000240851	6	NTRK1	ENST00000392302	10.11
TFG-ROS1.T4R35	TYPE=Fusion	TFG	ENST00000240851	4	ROS1	ENST00000368508	35
TMPRSS2-ERG.T1E2.COSF23.1	TYPE=Fusion	TMPRSS2	ENST00000332149	1	ERG	ENST00000442448	2
TMPRSS2-ERG.T1E3.COSF24	TYPE=Fusion	TMPRSS2	ENST00000332149	1	ERG	ENST00000442448	3
TMPRSS2-ERG.T1E4.COSF38	TYPE=Fusion	TMPRSS2	ENST00000332149	1	ERG	ENST00000442448	4
TMPRSS2-ERG.T1E5.COSF26	TYPE=Fusion	TMPRSS2	ENST00000332149	1	ERG	ENST00000442448	5
TMPRSS2-ERG.T1E6.COSF36	TYPE=Fusion	TMPRSS2	ENST00000332149	1	ERG	ENST00000442448	6
TMPRSS2-ERG.T1EIIIc_4	TYPE=Fusion	TMPRSS2	ENST00000332149	1	ERG	ENST00000481609	2
TMPRSS2-ERG.T2E2.COSF27.1	TYPE=Fusion	TMPRSS2	ENST00000332149	1.2	ERG	ENST00000442448	2
TMPRSS2-ERG.T2E4.COSF28	TYPE=Fusion	TMPRSS2	ENST00000332149	1.2	ERG	ENST00000442448	4
TMPRSS2-ERG.T2E5.COSF29	TYPE=Fusion	TMPRSS2	ENST00000332149	1.2	ERG	ENST00000442448	5
TMPRSS2-ERG.T2EIIIc_4	TYPE=Fusion	TMPRSS2	ENST00000332149	1.2	ERG	ENST00000481609	2
TMPRSS2-ERG.T3E4.COSF30	TYPE=Fusion	TMPRSS2	ENST00000332149	3	ERG	ENST00000442448	4
TMPRSS2-ERG.T4E4.COSF18	TYPE=Fusion	TMPRSS2	ENST00000332149	4	ERG	ENST00000442448	4
TMPRSS2-ERG.T4E5.COSF17	TYPE=Fusion	TMPRSS2	ENST00000332149	4	ERG	ENST00000442448	5
TMPRSS2-ERG.T5E4.COSF16	TYPE=Fusion	TMPRSS2	ENST00000332149	5	ERG	ENST00000442448	4
TMPRSS2-ERG.T5E5	TYPE=Fusion	TMPRSS2	ENST00000332149	5	ERG	ENST00000442448	5
TMPRSS2-ETV1.T1bE4	TYPE=Fusion	TMPRSS2	ENST00000455813	1	ETV1	ENST00000405358	4
TMPRSS2-ETV1.T1E4	TYPE=Fusion	TMPRSS2	ENST00000332149	1	ETV1	ENST00000405358	4
TMPRSS2-ETV1.T1E5	TYPE=Fusion	TMPRSS2	ENST00000332149	1	ETV1	ENST00000405358	5
TMPRSS2-ETV1.T2E5	TYPE=Fusion	TMPRSS2	ENST00000332149	1.2	ETV1	ENST00000405358	5
TMPRSS2-ETV4.T1bE3	TYPE=Fusion	TMPRSS2	ENST00000455813	1	ETV4	ENST00000319349	3
TMPRSS2-ETV5.T1bE2	TYPE=Fusion	TMPRSS2	ENST00000455813	1	ETV5	ENST00000306376	2
TMPRSS2-ETV5.T1E2.EU314929	TYPE=Fusion	TMPRSS2	ENST00000332149	1	ETV5	ENST00000306376	2
TMPRSS2-ETV5.T3E2.EU314930	TYPE=Fusion	TMPRSS2	ENST00000332149	3	ETV5	ENST00000306376	2
TPM1-ALK.T8A20.NGS	TYPE=Fusion	TPM1	ENST00000288398	8	ALK	ENST00000389048	20
TPM3-ALK.T7A20	TYPE=Fusion	TPM3	ENST00000368533	7	ALK	ENST00000389048	20
TPM3-NTRK1.T7N10.COSF1318	TYPE=Fusion	TPM3	ENST00000368533	7	NTRK1	ENST00000392302	10.11
TPM3-ROS1.T3R36	TYPE=Fusion	TPM3	ENST00000368530	3	ROS1	ENST00000368508	36
TPM3-ROS1.T7R35.COSF1273	TYPE=Fusion	TPM3	ENST00000368533	7	ROS1	ENST00000368508	35
TPM4-ALK.T7A20	TYPE=Fusion	TPM4	ENST00000300933	7	ALK	ENST00000389048	20
TPR-ALK.T15A20	TYPE=Fusion	TPR	ENST00000367478	15	ALK	ENST00000389048	20
TPR-MET.T4M15	TYPE=Fusion	TPR	ENST00000367478	4	MET	ENST00000397752	15
TPR-NTRK1.T21N10	TYPE=Fusion	TPR	ENST00000367478	21	NTRK1	ENST00000392302	10.11
TPR-NTRK1.T21N9	TYPE=Fusion	TPR	ENST00000367478	21	NTRK1	ENST00000392302	9
TPR-NTRK1.T6N12.1	TYPE=Fusion	TPR	ENST00000367478	6	NTRK1	ENST00000392302	12
TPR-NTRK1.T6N12.short	TYPE=Fusion	TPR	ENST00000367478	6	NTRK1	ENST00000392302	12
TRAF1-ALK.T6A20	TYPE=Fusion	TRAF1	ENST00000373887	6	ALK	ENST00000389048	20
TRIM24-BRAF.T9B9.1	TYPE=Fusion	TRIM24	ENST00000415680	9	BRAF	ENST00000288602	9.1
TRIM24-NTRK2.T12N15	TYPE=Fusion	TRIM24	ENST00000415680	12	NTRK2	ENST00000376214	15.16
TRIM24-RET.T9R12	TYPE=Fusion	TRIM24	ENST00000343526	9	RET	ENST00000340058	12
TRIM27-RET.T3R12	TYPE=Fusion	TRIM27	ENST00000377199	3	RET	ENST00000340058	12
TRIM33-RET.T16R12	TYPE=Fusion	TRIM33	ENST00000358465	16	RET	ENST00000340058	12
VCL-ALK.V16A20.COSF1057	TYPE=Fusion	VCL	ENST00000211998	16	ALK	ENST00000389048	20
VCL-NTRK2.V16N12	TYPE=Fusion	VCL	ENST00000211998	16	NTRK2	ENST00000376214	12.13
WIPF2-ERBB2.W1E4	TYPE=Fusion	WIPF2	ENST00000323571	1	ERBB2	ENST00000584601	4
ZCCHC8-ROS1.Z2R36	TYPE=Fusion	ZCCHC8	ENST00000336229	1.2	ROS1	ENST00000368508	36
EGFR-EGFR.E1E8.DelPositive.1	TYPE=RNAExonVariant	EGFR	ENST00000275493	1	EGFR	ENST00000275493	8
MET-MET.M13M15	TYPE=RNAExonVariant	MET	ENST00000397752	13	MET	ENST00000397752	15
ALK.3p_NM_004304.4.e23e24	TYPE=5p3pAssay	ALK	ENST00000389048	25.26
ALK.5p_NM_004304.4.e5e6	TYPE=5p3pAssay	ALK	ENST00000389048	5.6
NTRK1.3p.eNST00000392302.e17e18	TYPE=5p3pAssay	NTRK1	ENST00000392302	16.17
NTRK1.5p.eNST00000392302.e2e3	TYPE=5p3pAssay	NTRK1	ENST00000392302	2,3,4
RET.3p_NM_020975.4.e18e19	TYPE=5p3pAssay	RET	ENST00000340058	18.19
RET.5p_NM_020975.4.e6e7	TYPE=5p3pAssay	RET	ENST00000340058	6.7
ROS1.5p_NM_002944.2.e11e12	TYPE=5p3pAssay	ROS1	ENST00000368508	11.12
ROS1.3p_NM_002944.2.e38e39	TYPE=5p3pAssay	ROS1	ENST00000368508	38.39
HMBS.ENCTRL.E8E9	TYPE=ExpressionControl	HMBS	ENST00000537841	8.9
ITGB7.ENCTRL.E14E15	TYPE=ExpressionControl	ITGB7	ENST00000267082	14
LRP1.ENCTRL.E57E58	TYPE=ExpressionControl	LRP1	ENST00000243077	57.58
MYC.ENCTRL.E2E3	TYPE=ExpressionControl	MYC	ENST00000377970	2.3
TBP.ENCTRL.E3E4	TYPE=ExpressionControl	TBP	ENST00000392092	3.4

## Sheet: Numéro NM
Name GENE	NM Number
ERBB2	NM_001034915
ESRP1	NM_004448
ETV1	NM_004956
GTF2IRD1	NM_005685
HMBS	NM_000190
KIAA1549	NM_001164665
KLC1	NM_001130107
KTN1	NM_001079521
MAGI3	NM_152900
NACC2	NM_144653
SEC31L1_SEC31A	NM_001077207
TBL1XR1	NM_024665
TMPRSS2	NM_005656
A2M	NM_000014
FGFR2	NM_000141
FGFR3	NM_000142
MET	NM_000245
MYO5A	NM_000259
TPM1	NM_000366
ITGB7	NM_000889
NTRK1	NM_001007792
BTBD1	NM_001011885
CARS	NM_001014437
CD74	NM_001025159
FAM131B	NM_001031690
CEP85L	NM_001042475
ETV4	NM_001079675
DYNC2H1	NM_001080463
BICC1	NM_001080512
EZR	NM_001111077
AFAP1	NM_001134647
PTPN3	NM_001145368
FGFR1	NM_001174063
SLC34A2	NM_001177999
TFG	NM_001195478
AKT3	NM_001206729
PTPRZ1	NM_001206838
CDC27	NM_001256
RNF213	NM_001256071
SSBP2	NM_001256732
CASP7	NM_001267057
ELAVL3	NM_001420
B4GALT1	NM_001497
ACTG2	NM_001615
CEL	NM_001807
CUX1	NM_001913
ETV6	NM_001987
HLA_A	NM_002116
AFF3	NM_002285
LRP1	NM_002332
MSN	NM_002444
MYC	NM_002467
NTRK3	NM_002530
RAF1	NM_002880
ROS1	NM_002944
CLIP1	NM_002956
SDC4	NM_002999
STRN	NM_003162
TBP	NM_003194
TPM4	NM_003290
TPR	NM_003292
PAX8	NM_003466
OFD1	NM_003611
PPFIBP1	NM_003622
SQSTM1	NM_003900
ATIC	NM_004044
DCTN1	NM_004082
COX5A	NM_004255
ALK	NM_004304
BRAF	NM_004333
EML1	NM_004434
ERG	NM_004449
ETV5	NM_004454
KIF5B	NM_004521
SCAF11	NM_004719
CLTC	NM_004859
BAG4	NM_004874
GOLGA5	NM_005113
ABL1	NM_005157
EGFR	NM_005228
HIP1	NM_005338
CCDC6	NM_005436
NCOA4	NM_005437
NCOA4_ELE1	NM_005437
PAPSS1	NM_005443
TRAF1	NM_005658
TAX1BP1	NM_006024
CAPZA2	NM_006136
NTRK2	NM_006180
PCM1	NM_006197
PDGFRA	NM_006206
RANBP2	NM_006267
TACC1	NM_006283
TACC3	NM_006342
TRIM27	NM_006510
QKI	NM_006775
KDELR2	NM_006854
CIT	NM_007174
ERLIN2	NM_007175
AKAP13	NM_007200
MGEA5	NM_012215
VCL	NM_014000
SND1	NM_014390
NFASC	NM_015090
MPRIP	NM_015134
FKBP15	NM_015258
SPECC1L	NM_015330
PPARG	NM_015869
TRIM24	NM_015905
TRIM33	NM_015906
MEMO1	NM_015955
MBIP	NM_016586
ZCCHC8	NM_017612
RUFY2	NM_017987
KIAA1598	NM_018330
BAIAP2L1	NM_018842
EML4	NM_019063
AGTRAP	NM_020350
GOPC	NM_020399
SMEK2	NM_020463
RET	NM_020630
KIAA1468	NM_020854
KIAA1967_CCAR2	NM_021174
AXL	NM_021913
BCAN	NM_021948
CLIP4	NM_024692
C2orf44	NM_025203
HOOK3	NM_032410
AGBL4	NM_032785
SLC45A3	NM_033102
FCHSD1	NM_033449
PWWP2A	NM_052927
C8orf34	NM_052958
WIPF2	NM_133264
ACBD5	NM_145698
AKAP9	NM_147185
NCOA1	NM_147233
TPM3	NM_152263
LRIG3	NM_153377
LMNA	NM_170707
ERC1	NM_178039
ERC1_ELKS	NM_178040
OXR1	NM_181354
IRF2BP2	NM_182972
AES	NM_198969
PRKAR1A	NM_212471
