# Supplementary material for: Comparison between Immunocytochemistry, FISH and NGS for ALK and ROS1 Rearrangement Detection in Cytological Samples
Source: Int J Mol Sci. 2022 Sep 12;23(18):10556. doi: 10.3390/ijms231810556 (PMC9502752; doi:10.3390/ijms231810556)
Supplement: Supplementary file 1 [file ijms-23-10556-s001.zip › Table S3.xls]

## Sheet: OST Panel
Oncomine™ Solid Tumor DNA Kit (OST)
Gene	Exons analyzed	Exon number	Ref Sequence
NRAS	4.2	7	NM_002524.4
DDR2	5,8,12,13,14,15,17	18	NM_006182.2
ALK	22,23,25	29	NM_004304.4
ERBB4	3,4,6,7,8,9,15,23	28	NM_005235.2
CTNNB1	3	15	NM_001904.3
PIK3CA	10,14,21	21	NM_006218.3
FGFR3	7,9,14,16,18	18	NM_000142.4
FBXW7	5,8,9,10,11	12	NM_033632.3
EGFR	12,18,19,20,21	28	NM_005228.3
MET	2,14,16,19	21	NM_001127500.2
BRAF	11.15	18	NM_004333.4
KRAS	2,3,4	6	NM_033360.3
FGFR1	8.5	18	NM_01174067.1
NOTCH1	26.27	34	NM_017617.4
PTEN	1,3,6,7,8	9	NM_000314.6
FGFR2	7,9,12	18	NM_000141.4
AKT1	3	14	NM_001014431.1
MAP2K1	2	11	NM_002755.3
TP53	2,4,5,6,7,8,10	11	NM_000546.5
ERBB2	19,20,21	27	NM_004448.3
SMAD4	3,5,6,8,9,10,11,12	12	NM_005359.5
STK11	1,4,5,6,8	10	NM_000455.4
Oncomine™ Solid Tumor DNA Kit PLUS
Gene	Exons analyzed	Exon number	Ref Sequence
ALK	24	29	NM_004304.4
ERBB4	10.12	28	NM_005235.2
PDGFRA	12,14,18	23	NM_006206.4
KIT	8,9,11,13,14,17,18	21	NM_000222.2
EGFR	12	28	NM_005228.3
MET	14,15,17,18,20	21	NM_001127500.2
FGFR2	14	18	NM_000141.4
HRAS	2,3,4	5	NM_001130442.2
RET	5,8,10,11,13,14,15,16	20	NM_020975.4
ROS1	36,37,38	43	NM_002944.2
POLE	9,13,14	49	NM_006231.3
